# Supplementary material for: Realizing Inclusion and Systemic Equity in Medicine: Upstanding in the Medical Workplace (RISE UP)—an Antibias Curriculum
Source: MedEdPORTAL. 2022 Apr 6;18:11233. doi: 10.15766/mep_2374-8265.11233 (PMC8983799; doi:10.15766/mep_2374-8265.11233)
Supplement: Supplementary file 1 — Video 1 - The Racist Patient.mp4Video 2 - The Racist Provider.mp4Video 3 - The Racist Consultant.mp4Workshop Slides.pptxFacilitator Guide.pptxPreworkshop Survey.docxPostworkshop Survey.docxSimulation Video Transcripts.docx [file mep_2374-8265.11233-s001.zip]

Archive with 9 entries (9 files):
- A. Video 1 - The Racist Patient.mp4
- B. Video 2 - The Racist Provider.mp4
- C. Video 3 - The Racist Consultant.mp4
- D. Workshop Slides.pptx
- E. Facilitator Guide.pptx
- F. Preworkshop Survey.docx
- G. Postworkshop Survey.docx
- H. Simulation Video Transcripts.docx
- Educational_Summary_Report_11233.pdf
